# Supplementary material for: The effect of dietary resistant starch type 2 on the microbiota and markers of gut inflammation in rural Malawi children
Source: Microbiome. 2015 Sep 3;3:37. doi: 10.1186/s40168-015-0102-9 (PMC4558878; doi:10.1186/s40168-015-0102-9)
Supplement: Additional file 2: — 16S rRNA raw reads analyzed in this study. [file 40168_2015_102_MOESM2_ESM.bz2]

Archive with 1 entries (1 files):
- 40168_2015_102_MOESM2_ESM
